# Supplementary material for: Investigating Glioblastoma Response to Hypoxia
Source: Biomedicines. 2020 Aug 27;8(9):310. doi: 10.3390/biomedicines8090310 (PMC7555589; doi:10.3390/biomedicines8090310)
Supplement: Supplementary file 1 [file biomedicines-08-00310-s001.zip]

Archive with 14 entries (14 files):
- Table S5.pdf
- Figure S1.pdf
- Figure S2.pdf
- Figure S3.pdf
- Figure S4.pdf
- Figure S5.pdf
- Figure S6.pdf
- Figure S7.pdf
- Supplementary Figure legends.pdf
- Supplementary Materials and Methods.pdf
- Table S1.pdf
- Table S2.pdf
- Table S3.pdf
- Table S4.pdf
